# Supplementary material for: The Genomic landscape of short tandem repeats across multiple ancestries
Source: PLoS One. 2023 Jan 26;18(1):e0279430. doi: 10.1371/journal.pone.0279430 (PMC9879404; doi:10.1371/journal.pone.0279430)
Supplement: S3 Table — (XLSX) [file pone.0279430.s005.xlsx]

## Sheet: Sheet1
Individual	Family	Chromosome	Position	Longest Allele Length (BP)	Reference Length (BP)	Repeat Sequence	Gene	Region	Reason for Validation	Validation Method	Results
238P0	6602Q8	20	61847466	33	15	ggc	YTHDF1	UTR5	Divergent Length in Conserved Region	Sanger Sequencing, Long Reads	Expansion Confirmed: ~150 bp insertion
53W7R	SLA3I1	20	61847466	33	15	ggc	YTHDF1	UTR5	Divergent Length in Conserved Region	Sanger Sequencing, Long Reads	Expansion Confirmed: ~150 bp insertion
F889J	8YR6O4	17	7369806	36	12	aga	ZBTB4	frameshift_deletion	Divergent Length in Conserved Region	Sanger Sequencing, Long Reads	Expansion Confirmed
32KVE	2NH92A	X	46618390	33	12	cag	SLC9A7	frameshift_deletion	Divergent Length in Conserved Region	Sanger Sequencing, Long Reads	Expansion Confirmed
7170	1KI3D2	16	11367276	30	12	ctc	PRM3	frameshift_deletion	Divergent Length in Conserved Region	Sanger Sequencing, Long Reads	Expansion Confirmed
87YK7	1PD1Z7	8	62626883	30	12	gct	ASPH	frameshift_deletion	Divergent Length in Conserved Region	Sanger Sequencing, Long Reads	Expansion Confirmed
J97WF	14GE84	7	132383396	108	12	aaag	N/A	Intronic	Potential Denovo	Sanger Sequencing, Long Reads	Expansion Confirmed
27AE9	RYWW52	8	3040272	106	18	tg	CSMD1	Intronic	Potential Denovo	Sanger Sequencing, Long Reads	Expansion Confirmed
HB5O3	Z957GD	3	124732408	30	12	gaa	HEG1	Frameshift Del	Potential Denovo: Inside frameshift	Sanger Sequencing, Long Reads	Expansion Confirmed, but NOT DENOVO: Expansion observed in every trio member
J97WF	14GE84	7	132383396	120	12	aaag	FLJ40288	Intronic	Potential Denovo: Longest by percentage	Sanger Sequencing, Long Reads	Denovo Expansion Confirmed: ~100 bp insertion confirmed in Proband Only
ZYT0X	3T39XX	1	115876264	120	12	cttt	NGF	Intronic	Potential Denovo: Longest by percentage	Sanger Sequencing, Long Reads	Denovo Expansion Confirmed: ~150 bp insertion confirmed in Proband Only
XRD53	52QH8T	3	125778065	128	12	aaag	SLC41A3	Intronic	Potential Denovo: Longest by percentage	Sanger Sequencing, Long Reads	Expansion Confirmed, but NOT DENOVO: Expansion observed in Proband and Mother
S10JB	27IG74	12	105629940	36	12	gcc	APPL2	UTR5	Potential Denovo: UTR Region	Gel Electrophoresis, Long Reads	Expansion Confirmed, but NOT DENOVO: Expansion observed in Proband and Mother
9U73S	PHX5O8	1	120612042	51	18	cgc	NOTCH2	UTR5	Potential Denovo: UTR Region	Sanger Sequencing, Long Reads	Expansion Confirmed, but NOT DENOVO: Expansion observed in every trio member
383H6	C6YOD2	7	100172242	38	14	cg	ZASP	UTR5,UTR3	Potential Denovo: UTR Region	Gel Electrophoresis, Long Reads	Expansion Confirmed, but NOT DENOVO: Expansion observed in Proband and Mother
F07KW	79IFZZ	1	22445554	64	16	gt	WNT4	UTR3	Potential Denovo: UTR Region	Sanger Sequencing, Long Reads	Expansion Confirmed, but NOT DENOVO: Expansion observed in every trio member
329DL	1710KM	11	490790	28	8	gt	PTDSS2	UTR3	Potential Denovo: UTR Region	Sanger Sequencing, Long Reads	Expansion Confirmed, but NOT DENOVO: Expansion observed in Proband and Father
7J6N9	0913BU	3	124732408	30	12	gaa	HEG1	frameshift_deletion	Potential Denovo:Inside deletion	Sanger Sequencing, Long Reads	Duplication confirmed, but NOT DENOVO: Expansion observed in Proband and Mother
5NF14	I61NXJ	11	22214865	42	12	gag	ANO5	UTR5	Potential Denovo:UTR Region	Sanger Sequencing, Long Reads	Expansion Confirmed, but NOT DENOVO: Expansion observed in every trio member
41583	342467	12	105629940	36	12	gcc	APPL2	UTR5	Potential Denovo:UTR Region	Sanger Sequencing, Long Reads	Confirmed Deletion, NOT DENOVO: Observed expansion likely result of deletion
